# Supplementary material for: An Organic Microcavity Laser Amplifier Integrated on the End Facet of an Optical Fiber
Source: Nanomaterials (Basel). 2024 Aug 4;14(15):1314. doi: 10.3390/nano14151314 (PMC11313935; doi:10.3390/nano14151314)
Supplement: Supplementary file 1 [file nanomaterials-14-01314-s001.zip]

Archive with 1 entries (1 files):
- nanomaterials-3120582-supplementary.pdf
